# Supplementary material for: Genome-wide analyses of behavioural traits are subject to bias by misreports and longitudinal changes
Source: Nat Commun. 2021 Jan 7;12:6450. doi: 10.1038/s41467-020-20237-6 (PMC7804181; doi:10.1038/s41467-020-20237-6)
Supplement: Supplementary file 5 — Supplementary Data 1 [file 41467_2020_20237_MOESM5_ESM.xlsx]

## Sheet: Supplementary Data 1
Supplementary Data 1a Descriptive characteristics for 18 common diseases from UK Biobank
Disease name			Asthma	Allergic rhinitis	Cardiovascular disease	Cancer	Depressive disorder	Diabetes type 2	Dyslipidemia	Hypertensive disease	Hemorrhoids	Hernia abdominopelvic cavity	Iron deficiency anemias	Irritable bowel syndrome	Osteoarthritis	Osteoporosis	Peripheral vascular disease	Peptic ulcers	Psychiatric disorder	Varicose veins of lower extremities	Disease count
ICD 10 code			J45	J30	I01,I09,I11,I13, I20,I21,I22,I23,I24,I25,I42,I43,I44, I45,I46,I47,I48, I49,I50,I60,I61, I62,I63,I64,I65, I66,I67,I68,I69, I71	C01, C03, C04, C05, C06, C07, C08, C09, C10, C11, C12, C13, C14, C15, C16, C18, C22, C23, C24, C25, C33, C43, C44, C45, C46, C47, C48, C49, C50, C53, C54, C55, C56, C57, C58, C59, C60, C61, C64, C67, C71, C72, C76, C77, C78, C79, C80, C81, C82, C83, C84, C85, C91, C92, C94, C96, D48, K22.7	F32,F33	E11	E78	I10, I11, I12, I13	I84	K40,K41,K42,K43	D50	K58	M19	M81	I26, I70, I82	K25,K26,K27,K28	F19,F20,F21,F22,F23,F24,F25,F26,F27,F28,F29,F30,F31,F40,F41,F50	I83	/
Number of cases			58892	28244	74403	66005	35310	27290	79482	88316	27148	36013	10706	15577	51924	11936	10370	12388	15321	13339	/
Number of controls			396715	427363	381204	389602	420297	428317	376125	367291	428459	419594	444901	440030	403683	443671	445237	443219	440286	442268	/
Sample prevalence			0.1293	0.062	0.1633	0.1449	0.0775	0.0599	0.1745	0.1938	0.0596	0.079	0.0235	0.0342	0.114	0.0262	0.0228	0.0272	0.0336	0.0293	/
Supplementary Data 1b Disease prevalence in different drinking status groups
Drinking status		N	Asthma	Allergic rhinitis	Cardiovascular disease	Cancer	Depressive disorder	Diabetes type 2	Dyslipidemia	Hypertensive disease	Hemorrhoids	Hernia abdominopelvic cavity	Iron deficiency anemias	Irritable bowel syndrome	Osteoarthritis	Osteoporosis	Peripheral vascular disease	Peptic ulcers	Psychiatric disorder	Varicose veins of lower extremities	Disease count
Current drinekrs		424507	0.127013	0.0626751	0.157752	0.143526	0.0728233	0.0560156	0.170923	0.188093	0.058562	0.078133	0.02179	0.0329253	0.110158	0.0243624	0.0216298	0.0258677	0.0310831	0.0290572	1.41
Never drinkers		15912	0.14833	0.0495583	0.215558	0.158338	0.103258	0.0988404	0.212935	0.261872	0.0695058	0.0808255	0.0460381	0.0492131	0.158062	0.0541828	0.0347874	0.03672	0.0537686	0.0309221	2.18
Former drinkers		14488	0.17094	0.0556184	0.261438	0.168552	0.174648	0.126445	0.232592	0.282051	0.077363	0.101433	0.0478255	0.0536073	0.173014	0.0481398	0.0414153	0.0519734	0.0805681	0.0331197	1.86
Prefer no to answer		446	0.172646	0.0470852	0.257848	0.147982	0.217489	0.107623	0.219731	0.300448	0.073991	0.0852018	0.0560538	0.0470852	0.168161	0.0605381	0.0269058	0.0964126	0.0874439	0.0403587	2.21
No reponse		254	0.110236	0.0551181	0.149606	0.137795	0.0944882	0.0748031	0.15748	0.208661	0.0669291	0.0866142	0.011811	0.0511811	0.169291	0.0629921	0.0511811	0.019685	0.102362	0.0433071	1.65
Supplementary Data 1c Disease prevalence for all current drinkers in different AC response and longitudinal change groups
Intake level reported?	Longitudinal change group	N	Asthma	Allergic rhinitis	Cardiovascular disease	Cancer	Depressive disorder	Diabetes type 2	Dyslipidemia	Hypertensive disease	Hemorrhoids	Hernia abdominopelvic cavity	Iron deficiency anemias	Irritable bowel syndrome	Osteoarthritis	Osteoporosis	Peripheral vascular disease	Peptic ulcers	Psychiatric disorder	Varicose veins of lower extremities	Disease count
Yes	All	358449	0.12392	0.0621734	0.154212	0.142952	0.0685202	0.0513016	0.16912	0.183557	0.057481	0.0785356	0.0194784	0.030339	0.104012	0.0228931	0.0205301	0.0249157	0.0293487	0.0290808	1.37237
	LESS	152854	0.129588	0.0591349	0.177974	0.146159	0.0702958	0.0719706	0.191667	0.211156	0.060476	0.0864354	0.0220276	0.0305913	0.112709	0.0218051	0.024193	0.0299501	0.0307614	0.0286744	1.50557
	SAME	134808	0.115208	0.063787	0.140778	0.143975	0.0559166	0.0383137	0.157572	0.167089	0.0549596	0.0774138	0.0177586	0.027936	0.0974571	0.0234259	0.0178921	0.0208741	0.0253472	0.0282327	1.27394
	MORE	68855	0.128197	0.0659792	0.12766	0.133774	0.0884467	0.0310072	0.141195	0.15399	0.0556532	0.0629874	0.0169632	0.0344492	0.0972478	0.0238617	0.0174425	0.0217559	0.0335197	0.0313993	1.26553
	Prefer no to answer	129	0.116279	0.0387597	0.217054	0.147287	0.116279	0.0310078	0.224806	0.217054	0.0465116	0.100775	0.0232558	0.0155039	0.0930233	0.0387597	0.0387597	0.0155039	0.0387597	0.0387597	1.55814
	Do not know	1803	0.132002	0.0554631	0.153633	0.144759	0.0959512	0.046589	0.183583	0.201886	0.0626733	0.0848586	0.0277316	0.0327232	0.115918	0.0371603	0.0238491	0.0216306	0.0488075	0.0377149	1.50693
No	All	66058	0.143798	0.0653971	0.176966	0.146644	0.0961731	0.081595	0.180705	0.212707	0.0644282	0.0759484	0.0343335	0.0469587	0.14351	0.0323352	0.027597	0.0310333	0.0404947	0.0289291	1.62955
	LESS	38799	0.149669	0.0619861	0.193562	0.145468	0.105441	0.0959561	0.194979	0.228717	0.0682492	0.0807753	0.0353102	0.0489961	0.151164	0.030542	0.0305678	0.035104	0.0443053	0.029408	1.7302
	SAME	25055	0.133706	0.0704849	0.152624	0.149032	0.0803432	0.060906	0.159329	0.189343	0.0578727	0.0694472	0.0324885	0.0434245	0.13171	0.0347236	0.0229894	0.0243864	0.0332868	0.0274596	1.47356
	MORE	1599	0.15197	0.0725453	0.138211	0.125704	0.108818	0.0487805	0.146967	0.161976	0.0662914	0.0581614	0.0337711	0.0481551	0.116948	0.0312695	0.0206379	0.0318949	0.0525328	0.0331457	1.44778
	Prefer no to answer	80	0.125	0.0875	0.3125	0.1875	0.125	0.1	0.3	0.325	0.0375	0.075	0.05	0.075	0.2	0.05	0.05	0.05	0.0625	0	2.2125
	Do not know	525	0.169524	0.0495238	0.209524	0.177143	0.12381	0.104762	0.230476	0.281905	0.0933333	0.0838095	0.0495238	0.0571429	0.213333	0.0514286	0.0457143	0.0419048	0.0628571	0.0552381	2.10095
Underreport		9064	0.147617	0.0505296	0.184576	0.150265	0.115622	0.0895852	0.201236	0.234113	0.0663063	0.0837379	0.0366284	0.0440203	0.140777	0.0389453	0.0255958	0.0329876	0.0507502	0.0374007	1.73069
Supplementary Data 1d Disease prevalence stratified by the reason of reducing intake in the LESS group
Intake level reported?	Reason of reducing	N	Asthma	Allergic rhinitis	Cardiovascular disease	Cancer	Depressive disorder	Diabetes type 2	Dyslipidemia	Hypertensive disease	Hemorrhoids	Hernia abdominopelvic cavity	Iron deficiency anemias	Irritable bowel syndrome	Osteoarthritis	Osteoporosis	Peripheral vascular disease	Peptic ulcers	Psychiatric disorder	Varicose veins of lower extremities	Disease count
Yes	Illness or ill health	8555	0.173466	0.0501461	0.421742	0.243717	0.14588	0.220573	0.354179	0.410988	0.0811222	0.123437	0.0450029	0.0580947	0.166452	0.0473407	0.0649912	0.0618352	0.0676797	0.0322618	2.76891
	Doctor's advice	3331	0.147103	0.0441309	0.383368	0.176223	0.112279	0.226959	0.430501	0.441009	0.0783548	0.121285	0.0303212	0.0267187	0.145002	0.0249174	0.048634	0.0570399	0.0579406	0.0264185	2.5782
	Health precaution	48483	0.128375	0.0605161	0.181198	0.1516	0.0670132	0.0715921	0.209537	0.223047	0.0619392	0.0866902	0.0199039	0.0313512	0.114886	0.0231628	0.0224821	0.028443	0.031805	0.0287317	1.54227
	Financial reasons	7323	0.125495	0.0443807	0.220128	0.151577	0.0853475	0.0761983	0.228731	0.258091	0.0690974	0.111157	0.025536	0.0266284	0.1483	0.0222586	0.0345487	0.0458828	0.0372798	0.0312713	1.74191
	Other reason	68066	0.125481	0.0617048	0.138042	0.12936	0.0626892	0.0497018	0.149311	0.167014	0.0556959	0.0789528	0.0198484	0.0285017	0.100256	0.0170717	0.018864	0.0245938	0.0242853	0.0277672	1.27914
	Prefer not to answer	268	0.134328	0.0373134	0.220149	0.130597	0.0746269	0.0783582	0.231343	0.276119	0.0597015	0.104478	0.0298507	0.0447761	0.171642	0.0373134	0.0223881	0.0186567	0.0447761	0.0298507	1.74627
	Do not know	16729	0.12559	0.0587602	0.146333	0.141013	0.0570267	0.0548748	0.164206	0.186622	0.0578038	0.079144	0.021938	0.0250463	0.106103	0.0230139	0.0206826	0.0277363	0.0266005	0.0295893	1.35208
	No record	99	0.131313	0.111111	0.191919	0.10101	0.0808081	0.0707071	0.272727	0.232323	0.0606061	0.0909091	0.030303	0.040404	0.20202	0.020202	0.010101	0.010101	0.0505051	0.040404	1.74747
No	Illness or ill health	3541	0.209545	0.0615645	0.354984	0.21124	0.197119	0.222536	0.299633	0.371364	0.0900875	0.114939	0.063259	0.0881107	0.216605	0.0601525	0.063259	0.0652358	0.0872635	0.0307823	2.80768
	Doctor's advice	462	0.175325	0.0497835	0.380952	0.145022	0.155844	0.266234	0.38961	0.445887	0.0714286	0.136364	0.047619	0.0670996	0.166667	0.034632	0.047619	0.0779221	0.0930736	0.0151515	2.76623
	Health precaution	6767	0.146003	0.0607359	0.225506	0.152061	0.103591	0.111571	0.222551	0.260381	0.0715236	0.0876312	0.0335451	0.0548249	0.160041	0.0307374	0.0304419	0.0388651	0.0483227	0.0326585	1.87099
	Financial reasons	1600	0.150625	0.05875	0.214375	0.141875	0.135625	0.111875	0.216875	0.25875	0.0775	0.0975	0.045	0.04	0.16375	0.02875	0.035	0.044375	0.061875	0.028125	1.91063
	Other reason	21362	0.143385	0.0654901	0.157944	0.133742	0.0919858	0.071997	0.166979	0.194177	0.0646943	0.0724651	0.0310832	0.0432544	0.136364	0.0238742	0.0254658	0.0288831	0.0346878	0.0284149	1.51489
	Prefer not to answer	101	0.0990099	0.019802	0.227723	0.19802	0.158416	0.0693069	0.207921	0.257426	0.0792079	0.158416	0.0693069	0.0693069	0.19802	0.039604	0.049505	0.039604	0.0990099	0.0594059	2.09901
	Do not know	4934	0.138022	0.0516822	0.163154	0.140251	0.0847183	0.0674909	0.177949	0.201459	0.0601946	0.0701257	0.031212	0.0383056	0.149372	0.038103	0.0259424	0.0279692	0.0383056	0.0293879	1.53364
	No record	32	0.03125	0.09375	0.1875	0.125	0.125	0	0.15625	0.28125	0.03125	0.15625	0	0.09375	0.1875	0	0.03125	0.0625	0.03125	0.03125	1.625
