# Supplementary material for: Genome-wide analyses of behavioural traits are subject to bias by misreports and longitudinal changes
Source: Nat Commun. 2021 Jan 7;12:6450. doi: 10.1038/s41467-020-20237-6 (PMC7804181; doi:10.1038/s41467-020-20237-6)
Supplement: Supplementary file 6 — Supplementary Data 2 [file 41467_2020_20237_MOESM6_ESM.xlsx]

## Sheet: Supplementary Data 2
Supplementary Data 2 GWAS results for alcohol consumption before and after the MLC corrections in UK Biobank
CHR	SNP	BP	A1	A2	Before corrections					After corrections					Independent loci in uncorrected GWAS	Independent loci in corrected GWAS
					freq	N	b	se	P	freq	N	b	se	P
1	rs780569	4569436	T	A	0.287826	342795	0.0151454	0.00262217	7.7e-09	0.287934	321826	0.0155035	0.0027165	1.14876e-08	Yes	Yes
1	rs61169376	16003832	G	A	0.243929	357416	-0.0155037	0.00270963	1.1e-08	0.243659	335525	-0.0129745	0.0028075	3.8122e-06	Yes	No
1	rs7528604	66407352	A	G	0.433195	354732	-0.0122514	0.00235893	2.1e-07	0.433459	333022	-0.0139161	0.0024439	1.23944e-08	No	Yes
1	rs1022528	71490122	A	G	0.339907	357163	0.012043	0.00246295	1e-06	0.339924	335281	0.0139242	0.00255193	4.86067e-08	No	Yes
1	rs10753661	165119792	G	A	0.314946	355562	0.0152855	0.00251226	1.2e-09	0.315147	333785	0.0157652	0.00260287	1.38804e-09	Yes	Yes
2	rs1260326	27730940	T	C	0.391908	358409	-0.0320795	0.0023818	2.4e-41	0.391606	336469	-0.0281566	0.00246794	3.77131e-30	Yes	Yes
2	rs62135521	44296002	T	G	0.0484014	358409	-0.0313918	0.00541255	6.6e-09	0.0483997	336469	-0.0322416	0.00560861	8.99912e-09	Yes	Yes
2	rs528301	45154908	G	A	0.445741	358409	-0.0194321	0.00233719	9.2e-17	0.445637	336469	-0.0194752	0.00242241	9.01349e-16	Yes	Yes
2	rs13032423	57992112	G	A	0.445869	356737	-0.0137686	0.00234334	4.2e-09	0.445688	334895	-0.0108253	0.00242779	8.23873e-06	Yes	No
2	rs11692435	98275354	A	G	0.0741368	344775	0.0238542	0.00452793	1.4e-07	0.0741132	323665	0.0303056	0.00469137	1.04793e-10	No	Yes
2	rs13024996	144225215	A	C	0.369269	358409	-0.0139507	0.00240737	6.8e-09	0.369333	336469	-0.015034	0.00249436	1.66851e-09	Yes	Yes
3	rs79361329	84594046	A	T	0.0544905	358135	-0.0266877	0.00513961	2.1e-07	0.0544551	336211	-0.0291608	0.00532462	4.33596e-08	No	Yes
3	rs1872552	85049088	A	G	0.399766	356299	0.0166481	0.00237921	2.6e-12	0.399912	334482	0.0156729	0.00246503	2.04288e-10	Yes	No
3	rs9846211	85413937	A	C	0.226254	358213	0.0193582	0.00277864	3.2e-12	0.226341	336288	0.0191909	0.00287773	2.57927e-11	No	Yes
4	rs12646808	3249828	C	T	0.341564	342474	-0.0141443	0.00250671	1.7e-08	0.341301	321532	-0.0127539	0.00259815	9.16119e-07	Yes	No
4	rs741207	18321092	T	C	0.378537	357252	0.0111676	0.00240486	3.4e-06	0.378262	335379	0.0150864	0.00249308	1.43686e-09	No	Yes
4	rs11940694	39414993	A	G	0.390557	347565	-0.0315627	0.00242272	8.5e-39	0.390365	326281	-0.0286552	0.00251092	3.63191e-30	Yes	Yes
4	rs16854020	42117559	A	G	0.129366	358409	0.0211563	0.00345763	9.4e-10	0.129508	336469	0.0206036	0.00358074	8.71584e-09	Yes	Yes
4	rs11733580	96760469	G	A	0.018878	357638	-0.0438471	0.00855331	3e-07	0.0188798	335755	-0.0493666	0.00886477	2.56423e-08	No	Yes
4	rs4146003	99632322	A	G	0.441663	353945	0.0141729	0.00235335	1.7e-09	0.44178	332290	0.013425	0.00243844	3.67965e-08	No	Yes
4	rs7685402	99660764	T	G	0.465839	355988	0.0144592	0.00233594	6e-10	0.465969	334206	0.0128146	0.0024199	1.18681e-07	Yes	No
4	rs1229984	100239319	T	C	0.0230826	358409	-0.243362	0.00779249	4.1e-214	0.0229293	336469	-0.22361	0.00810112	1.04421e-167	Yes	Yes
4	rs1789889	100247865	A	G	0.174912	358294	0.0276877	0.00307033	1.9e-19	0.174855	336361	0.0252763	0.00318034	1.90062e-15	Yes	No
4	rs1302808	100291120	A	C	0.19217	344723	0.0263423	0.00301535	2.4e-18	0.192105	323585	0.0253285	0.00312398	5.15536e-16	No	Yes
4	rs13107325	103188709	T	C	0.0740355	358409	-0.0390685	0.00444508	1.5e-18	0.0737869	336469	-0.0348554	0.00461538	4.28616e-14	Yes	Yes
5	rs7448105	87428897	C	T	0.175833	352874	0.0179474	0.00308816	6.2e-09	0.175999	331272	0.017659	0.00319773	3.34471e-08	No	Yes
5	rs33705	87504285	T	C	0.357259	357861	0.014383	0.00243319	3.4e-09	0.357408	335958	0.0128931	0.0025204	3.12878e-07	Yes	No
6	rs9349379	12903957	G	A	0.406524	358409	0.0152698	0.00236787	1.1e-10	0.40681	336469	0.0128437	0.00245203	1.62336e-07	Yes	No
7	rs34908430	20824614	T	C	0.299296	358409	-0.0140443	0.00253824	3.1e-08	0.299351	336469	-0.0128632	0.00262948	9.98632e-07	Yes	No
7	rs66936223	69748625	G	A	0.187391	357618	-0.017422	0.00298268	5.2e-09	0.187218	335730	-0.017382	0.00308978	1.84832e-08	Yes	Yes
7	rs2074768	73030103	C	A	0.285872	356674	0.0138821	0.00257732	7.2e-08	0.285921	334830	0.0152677	0.00266887	1.06115e-08	No	Yes
7	rs34060476	73037956	G	A	0.133672	357246	0.0204284	0.00341979	2.3e-09	0.133899	335364	0.0174414	0.00354005	8.35604e-07	Yes	No
7	rs10236149	98977515	G	A	0.124359	358354	-0.0184727	0.00352176	1.6e-07	0.124425	336415	-0.0258192	0.00364784	1.46316e-12	No	Yes
7	rs10276148	103733264	A	G	0.493766	358409	0.0138106	0.00232526	2.9e-09	0.493978	336469	0.0141334	0.00240788	4.36752e-09	Yes	Yes
7	rs6951574	153489744	C	T	0.467166	347322	0.0151181	0.00236589	1.7e-10	0.467076	326098	0.0161092	0.00244954	4.8198e-11	Yes	Yes
9	rs77123275	77074097	T	C	0.0504326	355792	0.0300152	0.00533558	1.8e-08	0.0505655	334010	0.0244479	0.00551976	9.46043e-06	Yes	No
9	rs2417674	108713887	C	T	0.142311	357315	-0.0190037	0.0033361	1.2e-08	0.14223	335434	-0.017662	0.0034554	3.19751e-07	Yes	No
9	rs10978540	109325756	A	T	0.212455	356302	-0.0138028	0.00284792	1.3e-06	0.212595	334491	-0.0179335	0.00294735	1.16767e-09	No	Yes
9	rs109536	136889987	C	G	0.27126	356637	0.0113419	0.00262304	1.5e-05	0.271297	334801	0.0151607	0.00271601	2.37824e-08	No	Yes
10	rs72792185	27033814	T	C	0.0683437	358409	-0.0264334	0.00460872	9.7e-09	0.0682024	336469	-0.0257581	0.00477825	7.01806e-08	Yes	No
10	rs1415557	110504802	A	G	0.259931	358259	-0.0144066	0.002654	5.7e-08	0.26004	336325	-0.0154	0.00274695	2.0682e-08	No	Yes
10	rs17769395	110515098	T	C	0.177926	357829	-0.0174363	0.00304155	9.9e-09	0.177878	335929	-0.0162272	0.00314857	2.55211e-07	Yes	No
11	rs11032201	33217459	C	T	0.312342	358032	-0.0145616	0.00250954	6.5e-09	0.312101	336108	-0.0138239	0.00260039	1.06024e-07	Yes	No
11	rs2939764	41415037	G	C	0.491495	351714	0.0129996	0.0023475	3.1e-08	0.491869	330221	0.01135	0.0024305	3.01497e-06	Yes	No
11	rs61884295	46693169	A	G	0.159894	358208	0.0154629	0.00316869	1.1e-06	0.159929	336279	0.0181939	0.00328226	2.97162e-08	No	Yes
11	rs11604680	47457539	G	A	0.319593	358016	-0.0176806	0.00249117	1.3e-12	0.319744	336098	-0.0168303	0.00257925	6.78734e-11	Yes	Yes
11	rs7948028	113328681	C	A	0.37737	355336	-0.0194577	0.00240969	6.8e-16	0.377255	333577	-0.0173561	0.00249503	3.49397e-12	Yes	Yes
11	rs7928223	113456292	G	A	0.263199	341623	0.015659	0.00270371	7e-09	0.262988	320751	0.0168049	0.00280019	1.95705e-09	No	Yes
11	rs12289874	113749973	A	C	0.372339	354940	0.0141871	0.00241485	4.2e-09	0.372271	333227	0.0139552	0.0025006	2.39476e-08	Yes	No
11	rs7940127	116102388	T	C	0.135067	353981	-0.0174192	0.00342677	3.7e-07	0.135095	332335	-0.020809	0.00354979	4.57213e-09	No	Yes
11	rs647905	121534938	C	T	0.458243	358409	-0.0116567	0.00233109	5.7e-07	0.45868	336469	-0.0171243	0.00241395	1.30424e-12	No	Yes
11	rs530916	121549091	A	G	0.438478	358027	-0.0130769	0.00234082	2.3e-08	0.438781	336111	-0.0168019	0.00242439	4.19787e-12	Yes	No
13	rs1937522	68080817	A	G	0.472781	356658	0.0128277	0.00233052	3.7e-08	0.473192	334842	0.0110004	0.00241358	5.17161e-06	Yes	No
14	rs61450169	58712860	A	T	0.283235	357336	0.0149334	0.00258439	7.5e-09	0.283155	335456	0.01561	0.00267643	5.4632e-09	Yes	Yes
14	rs28929474	94844947	T	C	0.0197609	358409	-0.0498393	0.00836248	2.5e-09	0.0197626	336469	-0.0578181	0.00866267	2.48254e-11	Yes	Yes
15	rs11638215	49325289	A	C	0.365384	357303	0.0134586	0.00241954	2.7e-08	0.365361	335423	0.0115456	0.00250649	4.09919e-06	Yes	No
15	rs56339065	74648946	C	G	0.385512	356843	-0.0129706	0.00239565	6.2e-08	0.385732	335000	-0.0149404	0.00247958	1.68732e-09	No	Yes
15	rs2472297	75027880	T	C	0.264363	358409	0.0158925	0.0026363	1.7e-09	0.264402	336469	0.0131794	0.00272878	1.36684e-06	Yes	No
16	rs72768626	24693048	G	A	0.0552534	357253	-0.0295746	0.00509897	6.6e-09	0.0551699	335381	-0.0244087	0.00528384	3.8465e-06	Yes	No
16	rs2726034	28336882	C	T	0.322308	356054	-0.0158975	0.00249664	1.9e-10	0.322104	334276	-0.0142061	0.00258547	3.91652e-08	No	Yes
16	rs2726033	28338039	G	A	0.421282	357695	-0.0150877	0.00235827	1.6e-10	0.420859	335803	-0.0122877	0.0024416	4.83735e-07	Yes	No
16	rs1423903	60460760	G	A	0.340485	358409	0.0115027	0.00245348	2.8e-06	0.340345	336469	0.0143258	0.0025418	1.7396e-08	No	Yes
16	rs11648570	72356964	C	T	0.107244	356788	0.0228127	0.00377229	1.5e-09	0.107355	334934	0.0207708	0.00390445	1.03901e-07	Yes	No
16	rs1104608	73912588	C	G	0.42322	346393	-0.0161533	0.00239636	1.6e-11	0.423051	325167	-0.0151677	0.00248142	9.80773e-10	Yes	Yes
17	rs8073177	7440584	T	C	0.223164	355016	-0.0162965	0.00280804	6.5e-09	0.222822	333288	-0.0144417	0.00290911	6.8944e-07	Yes	No
17	rs1641549	7574775	T	C	0.253514	347982	-0.0136994	0.00271506	4.5e-07	0.253262	326698	-0.0157826	0.00281138	1.97893e-08	No	Yes
17	rs34121753	7733833	A	G	0.420421	357158	-0.0130209	0.00236141	3.5e-08	0.41994	335296	-0.0127695	0.00244611	1.78599e-07	Yes	No
17	rs62054436	43825568	T	C	0.222854	357095	-0.0312484	0.0028002	6.4e-29	0.222839	335232	-0.0334015	0.00289871	1.01158e-30	Yes	No
17	rs62061734	44018488	C	T	0.220006	352783	-0.0308611	0.00282971	1.1e-27	0.220028	331169	-0.0339189	0.00292912	5.21189e-31	No	Yes
17	rs9896243	44826056	G	C	0.214859	357569	-0.0296385	0.0028339	1.3e-25	0.214926	335682	-0.0330656	0.00293335	1.79864e-29	Yes	No
17	rs79415988	66066969	T	C	0.233608	357399	0.0145705	0.00275054	1.2e-07	0.233661	335506	0.0159393	0.00284819	2.18991e-08	No	Yes
18	rs1834144	40744790	A	C	0.373407	356397	0.0138851	0.00241547	9e-09	0.373587	334576	0.0139195	0.00250065	2.60145e-08	Yes	Yes
18	rs1788025	53048678	C	A	0.401589	349183	-0.0132156	0.00240505	3.9e-08	0.401215	327797	-0.0120352	0.0024906	1.35007e-06	Yes	No
19	rs838145	49248730	G	A	0.457906	351013	0.0172167	0.00236546	3.4e-13	0.458286	329537	0.012394	0.00244907	4.17688e-07	Yes	No
20	rs62217022	18693080	G	A	0.396553	356254	-0.0132789	0.0023832	2.5e-08	0.396371	334447	-0.0127236	0.00246701	2.50291e-07	Yes	No
20	rs6049886	24683554	T	G	0.330432	352702	0.0136056	0.0024925	4.8e-08	0.33034	331135	0.0146118	0.00258064	1.49558e-08	Yes	Yes
20	rs6106989	25027630	G	A	0.394551	354693	-0.0126043	0.00239208	1.4e-07	0.394684	332966	-0.0155634	0.00247758	3.3494e-10	No	Yes
20	rs4815366	25049909	G	T	0.359616	355842	-0.0133445	0.00243317	4.1e-08	0.359653	334088	-0.0150331	0.0025198	2.43175e-09	Yes	No
22	rs132901	41797547	C	T	0.211014	358382	-0.0153384	0.00285508	7.8e-08	0.211016	336441	-0.0164453	0.00295565	2.6364e-08	No	Yes
22	rs9607812	41941243	A	G	0.185774	352837	-0.0165304	0.0030182	4.3e-08	0.185722	331234	-0.0172727	0.00312486	3.24822e-08	Yes	No
CHR: chromosome; SNP: SNP id; BP: base pair position of the SNP; A1: minor allele; A2: major allele; freq: allele frequency of A1; b: beta effect estimate; se: standard error of beta estimate; P: P-value; N: sample size. The last two columns indicate whether this SNP is clumped as the independent loci before or after MLC corrections.
