# Supplementary material for: Genome-wide analyses of behavioural traits are subject to bias by misreports and longitudinal changes
Source: Nat Commun. 2021 Jan 7;12:6450. doi: 10.1038/s41467-020-20237-6 (PMC7804181; doi:10.1038/s41467-020-20237-6)
Supplement: Supplementary file 7 — Supplementary Data 3 [file 41467_2020_20237_MOESM7_ESM.xlsx]

## Sheet: Supplementary Data 3
Supplementary Data 3a PheWAS results of 30 down-sampling replicates and 16 "false positive" loci
Replication	nr. of snps	Significant association				All association
		metabo/cardio	non	total	percentage	metabo/cardio	non	total	percentage
rep1	6	0	11	11	0	218	700	918	0.237473
rep2	10	10	13	23	0.434783	523	1287	1810	0.28895
rep3	12	20	31	51	0.392157	624	1708	2332	0.267581
rep4	9	28	6	34	0.823529	522	1137	1659	0.314647
rep5	12	32	40	72	0.444444	560	1606	2166	0.258541
rep6	12	31	54	85	0.364706	552	1880	2432	0.226974
rep7	10	9	40	49	0.183673	378	1240	1618	0.233622
rep8	7	0	8	8	0	279	991	1270	0.219685
rep9	9	23	12	35	0.657143	345	1031	1376	0.250727
rep10	15	52	48	100	0.52	733	2227	2960	0.247635
rep11	9	10	22	32	0.3125	521	1536	2057	0.253281
rep12	9	6	31	37	0.162162	282	1124	1406	0.200569
rep13	6	0	13	13	0	271	873	1144	0.236888
rep14	11	9	37	46	0.195652	412	1428	1840	0.223913
rep15	10	8	39	47	0.170213	409	1437	1846	0.22156
rep16	14	37	33	70	0.528571	647	2035	2682	0.241238
rep17	9	10	21	31	0.322581	505	1429	1934	0.261117
rep18	17	33	38	71	0.464789	830	2495	3325	0.249624
rep19	8	0	11	11	0	340	1192	1532	0.221932
rep20	7	4	23	27	0.148148	277	810	1087	0.25483
rep21	9	4	25	29	0.137931	359	1093	1452	0.247245
rep22	9	23	19	42	0.547619	380	1293	1673	0.227137
rep23	9	4	19	23	0.173913	399	1181	1580	0.252532
rep24	9	31	37	68	0.455882	437	1323	1760	0.248295
rep25	9	63	40	103	0.61165	526	1534	2060	0.25534
rep26	10	9	27	36	0.25	408	1438	1846	0.221018
rep27	8	5	22	27	0.185185	376	1337	1713	0.219498
rep28	11	11	19	30	0.366667	582	1692	2274	0.255937
rep29	16	21	43	64	0.328125	661	2099	2760	0.239493
rep30	9	9	40	49	0.183673	433	1326	1759	0.246163
				Mean	0.31219			Mean	0.244115
Ascertained loci	16	61	75	136	0.449	738	2081	2819	0.262
Supplementary Data 3b PheWAS results of 30 down-sampling replicates and 10 "false negative" loci
Replication	nr. of snps	Significant association				All association
		metabo/cardio	non	total	percentage	metabo/cardio	non	total	percentage
rep1	3	15	14	29	0.517241	214	451	665	0.321805
rep2	5	27	22	49	0.55102	375	675	1050	0.357143
rep3	3	45	63	108	0.416667	364	793	1157	0.314607
rep4	2	19	28	47	0.404255	76	346	422	0.180095
rep5	4	26	33	59	0.440678	387	896	1283	0.301637
rep6	1	0	2	2	0	28	140	168	0.166667
rep7	5	26	34	60	0.433333	399	866	1265	0.315415
rep8	2	16	17	33	0.484848	168	310	478	0.351464
rep9	4	19	27	46	0.413043	316	783	1099	0.287534
rep10	3	24	4	28	0.857143	163	386	549	0.296903
rep11	3	0	10	10	0	123	345	468	0.262821
rep12	3	35	24	59	0.59322	251	582	833	0.301321
rep13	4	46	17	63	0.730159	199	521	720	0.276389
rep14	5	59	25	84	0.702381	262	749	1011	0.259149
rep15	7	49	53	102	0.480392	370	1056	1426	0.259467
rep16	5	76	59	135	0.562963	402	1002	1404	0.286325
rep17	4	41	53	94	0.43617	305	760	1065	0.286385
rep18	1	0	1	1	0	47	105	152	0.309211
rep19	7	40	43	83	0.481928	528	1282	1810	0.291713
rep20	1	42	12	54	0.777778	48	235	283	0.169611
rep21	3	57	25	82	0.695122	203	520	723	0.280775
rep22	2	41	34	75	0.546667	145	390	535	0.271028
rep23	1	15	13	28	0.535714	130	191	321	0.404984
rep24	2	16	13	29	0.551724	116	198	314	0.369427
rep25	3	8	2	10	0.8	160	406	566	0.282686
rep26	5	24	22	46	0.521739	443	688	1131	0.391689
rep27	3	4	6	10	0.4	125	263	388	0.322165
rep28	1	0	0	0	NA	23	84	107	0.214953
rep29	4	0	3	3	0	120	383	503	0.238569
rep30	2	0	6	6	0	74	279	353	0.209632
