# Supplementary material for: Genome-wide analyses of behavioural traits are subject to bias by misreports and longitudinal changes
Source: Nat Commun. 2021 Jan 7;12:6450. doi: 10.1038/s41467-020-20237-6 (PMC7804181; doi:10.1038/s41467-020-20237-6)
Supplement: Supplementary file 8 — Supplementary Data 4 [file 41467_2020_20237_MOESM8_ESM.xlsx]

## Sheet: Supplementary Data 4
Supplementary Data 4 Estimates of genetic correlation between alcohol consumption and common diseases
Trait 1	Trait 2	rg	se	p
AC including never drinkers	Asthma	-0.0122	0.0236	0.6045
AC including never drinkers	Allergic rhinitis	-0.0145	0.035	0.6793
AC including never drinkers	Cardiovascular disease	-0.0104	0.0276	0.7066
AC including never drinkers	Cancer	0.0859	0.0382	0.0245
AC including never drinkers	Depressive disorder	0.0144	0.0332	0.6647
AC including never drinkers	Diabetes type 2	-0.1013	0.0264	0.0001
AC including never drinkers	Dyslipidemia	-0.0353	0.0267	0.1863
AC including never drinkers	Hypertensive disease	-0.0499	0.0229	0.0289
AC including never drinkers	Hemorrhoids	-0.0682	0.0373	0.068
AC including never drinkers	Hernia abdominopelvic cavity	-0.0136	0.0327	0.6777
AC including never drinkers	Iron deficiency anemias	-0.181	0.0552	0.001
AC including never drinkers	Irritable bowel syndrome	-0.0697	0.045	0.1214
AC including never drinkers	Osteoarthritis	-0.009	0.0256	0.7237
AC including never drinkers	Osteoporosis	-0.0259	0.0333	0.437
AC including never drinkers	Peripheral vascular disease	-0.0114	0.0485	0.8143
AC including never drinkers	Peptic ulcers	0.0978	0.0536	0.0681
AC including never drinkers	Psychiatric disorder	0.0254	0.0453	0.5751
AC including never drinkers	Varicose veins	0.027	0.034	0.4278
AC including never drinkers	Disease count	-0.0354	0.0225	0.1146
AC excluding never drinkers	Asthma	-0.0109	0.0239	0.647
AC excluding never drinkers	Allergic rhinitis	-0.0367	0.0355	0.3023
AC excluding never drinkers	Cardiovascular disease	0.0316	0.0278	0.255
AC excluding never drinkers	Cancer	0.1108	0.0403	0.0059
AC excluding never drinkers	Depressive disorder	0.043	0.0349	0.2176
AC excluding never drinkers	Diabetes type 2	-0.0711	0.0275	0.0097
AC excluding never drinkers	Dyslipidemia	-0.0188	0.0293	0.5212
AC excluding never drinkers	Hypertensive disease	-0.0155	0.0231	0.5003
AC excluding never drinkers	Hemorrhoids	-0.0512	0.0393	0.1926
AC excluding never drinkers	Hernia abdominopelvic cavity	-0.0023	0.035	0.9484
AC excluding never drinkers	Iron deficiency anemias	-0.1165	0.0549	0.0338
AC excluding never drinkers	Irritable bowel syndrome	-0.0487	0.0471	0.3007
AC excluding never drinkers	Osteoarthritis	0.0388	0.0276	0.1593
AC excluding never drinkers	Osteoporosis	-0.0108	0.0333	0.7458
AC excluding never drinkers	Peripheral vascular disease	0.0342	0.0497	0.4909
AC excluding never drinkers	Peptic ulcers	0.1474	0.0534	0.0057
AC excluding never drinkers	Psychiatric disorder	0.056	0.0481	0.2445
AC excluding never drinkers	Varicose veins	0.0458	0.0353	0.1939
AC excluding never drinkers	Disease count	0.0092	0.0231	0.6899
AC excluding never drinkers and underreport	Asthma	-0.0027	0.0238	0.9091
AC excluding never drinkers and underreport	Allergic rhinitis	-0.0349	0.035	0.3185
AC excluding never drinkers and underreport	Cardiovascular disease	0.0381	0.0278	0.1704
AC excluding never drinkers and underreport	Cancer	0.1123	0.0399	0.0049
AC excluding never drinkers and underreport	Depressive disorder	0.0589	0.0341	0.0843
AC excluding never drinkers and underreport	Diabetes type 2	-0.0675	0.0276	0.0146
AC excluding never drinkers and underreport	Dyslipidemia	-0.0158	0.0295	0.5925
AC excluding never drinkers and underreport	Hypertensive disease	-0.009	0.0226	0.6908
AC excluding never drinkers and underreport	Hemorrhoids	-0.0412	0.0389	0.2903
AC excluding never drinkers and underreport	Hernia abdominopelvic cavity	0.005	0.035	0.8863
AC excluding never drinkers and underreport	Iron deficiency anemias	-0.101	0.0544	0.0635
AC excluding never drinkers and underreport	Irritable bowel syndrome	-0.0421	0.0473	0.3734
AC excluding never drinkers and underreport	Osteoarthritis	0.0439	0.028	0.1174
AC excluding never drinkers and underreport	Osteoporosis	-0.0081	0.0335	0.8085
AC excluding never drinkers and underreport	Peripheral vascular disease	0.0334	0.05	0.5039
AC excluding never drinkers and underreport	Peptic ulcers	0.1564	0.0525	0.0029
AC excluding never drinkers and underreport	Psychiatric disorder	0.0765	0.0482	0.1128
AC excluding never drinkers and underreport	Varicose veins	0.0384	0.0353	0.277
AC excluding never drinkers and underreport	Disease count	0.0195	0.023	0.3957
LESS	Asthma	-0.0423	0.0308	0.1699
LESS	Allergic rhinitis	-0.0315	0.0477	0.509
LESS	Cardiovascular disease	0.0339	0.0359	0.3451
LESS	Cancer	0.1163	0.0521	0.0256
LESS	Depressive disorder	0.012	0.0468	0.7977
LESS	Diabetes type 2	-0.0749	0.0375	0.0461
LESS	Dyslipidemia	-0.0759	0.0388	0.0502
LESS	Hypertensive disease	0.012	0.0288	0.6766
LESS	Hemorrhoids	-0.0438	0.0544	0.4211
LESS	Hernia abdominopelvic cavity	0.0504	0.0464	0.2777
LESS	Iron deficiency anemias	-0.0742	0.0793	0.3493
LESS	Irritable bowel syndrome	0.0031	0.062	0.9595
LESS	Osteoarthritis	0.032	0.0387	0.4084
LESS	Osteoporosis	0.0452	0.0501	0.3671
LESS	Peripheral vascular disease	-0.0538	0.0681	0.4298
LESS	Peptic ulcers	0.0979	0.0694	0.1582
LESS	Psychiatric disorder	0.0588	0.0662	0.3744
LESS	Varicose veins	0.0219	0.0487	0.6525
LESS	Disease count	0.0025	0.0274	0.9261
LESS with illness removed	Asthma	0.0086	0.0334	0.7977
LESS with illness removed	Allergic rhinitis	-0.0392	0.0475	0.4092
LESS with illness removed	Cardiovascular disease	0.0907	0.041	0.0268
LESS with illness removed	Cancer	0.1382	0.0533	0.0095
LESS with illness removed	Depressive disorder	0.0756	0.0482	0.1167
LESS with illness removed	Diabetes type 2	-0.0279	0.0386	0.4705
LESS with illness removed	Dyslipidemia	-0.0589	0.0411	0.1513
LESS with illness removed	Hypertensive disease	0.0252	0.0317	0.425
LESS with illness removed	Hemorrhoids	0.0034	0.0539	0.9494
LESS with illness removed	Hernia abdominopelvic cavity	0.0546	0.0485	0.2605
LESS with illness removed	Iron deficiency anemias	0.0123	0.0829	0.8818
LESS with illness removed	Irritable bowel syndrome	0.0593	0.0678	0.3813
LESS with illness removed	Osteoarthritis	0.108	0.041	0.0084
LESS with illness removed	Osteoporosis	0.0378	0.0543	0.486
LESS with illness removed	Peripheral vascular disease	-0.0331	0.0728	0.6497
LESS with illness removed	Peptic ulcers	0.168	0.0745	0.0241
LESS with illness removed	Psychiatric disorder	0.1366	0.0664	0.0397
LESS with illness removed	Varicose veins	0.0097	0.0499	0.8459
LESS with illness removed	Disease count	0.065	0.0316	0.0395
SAME	Asthma	0.0225	0.0331	0.4957
SAME	Allergic rhinitis	-0.0689	0.0424	0.1044
SAME	Cardiovascular disease	0.0896	0.0391	0.0218
SAME	Cancer	0.0894	0.0472	0.0583
SAME	Depressive disorder	0.096	0.0384	0.0124
SAME	Diabetes type 2	-0.0066	0.0346	0.8481
SAME	Dyslipidemia	0.04	0.0355	0.2597
SAME	Hypertensive disease	0.0233	0.031	0.4518
SAME	Hemorrhoids	-0.026	0.0478	0.5868
SAME	Hernia abdominopelvic cavity	0.001	0.044	0.9818
SAME	Iron deficiency anemias	-0.1628	0.0708	0.0214
SAME	Irritable bowel syndrome	-0.0735	0.059	0.2129
SAME	Osteoarthritis	0.061	0.0373	0.1025
SAME	Osteoporosis	-0.0637	0.0451	0.1573
SAME	Peripheral vascular disease	0.118	0.0619	0.0567
SAME	Peptic ulcers	0.2148	0.063	0.0007
SAME	Psychiatric disorder	0.0656	0.0601	0.2755
SAME	Varicose veins	0.049	0.0407	0.2286
SAME	Disease count	0.0595	0.0311	0.0552
MORE	Asthma	0.1335	0.0476	0.005
MORE	Allergic rhinitis	-0.0634	0.0597	0.2882
MORE	Cardiovascular disease	0.2024	0.0536	0.0002
MORE	Cancer	0.1191	0.0677	0.0788
MORE	Depressive disorder	0.1235	0.0558	0.0268
MORE	Diabetes type 2	0.1713	0.0456	0.0002
MORE	Dyslipidemia	0.1462	0.0506	0.0039
MORE	Hypertensive disease	0.1881	0.0411	4.7489e-06
MORE	Hemorrhoids	0.043	0.0626	0.4921
MORE	Hernia abdominopelvic cavity	0.0707	0.0623	0.2566
MORE	Iron deficiency anemias	0.2635	0.0997	0.0082
MORE	Irritable bowel syndrome	-0.0379	0.0777	0.6254
MORE	Osteoarthritis	0.2917	0.0522	2.375e-08
MORE	Osteoporosis	0.0249	0.0592	0.6744
MORE	Peripheral vascular disease	0.3239	0.0966	0.0008
MORE	Peptic ulcers	0.3016	0.0849	0.0004
MORE	Psychiatric disorder	0.1481	0.0886	0.0948
MORE	Varicose veins	0.1639	0.0643	0.0109
MORE	Disease count	0.2628	0.0419	3.5822e-10
LESS with underreporting removed	Asthma	-0.0082	0.0332	0.8043
LESS with underreporting removed	Allergic rhinitis	-0.034	0.049	0.4878
LESS with underreporting removed	Cardiovascular disease	0.0914	0.0386	0.0177
LESS with underreporting removed	Cancer	0.1249	0.0519	0.0161
LESS with underreporting removed	Depressive disorder	0.0572	0.0436	0.1902
LESS with underreporting removed	Diabetes type 2	-0.0067	0.0407	0.8693
LESS with underreporting removed	Dyslipidemia	-0.0374	0.0405	0.3559
LESS with underreporting removed	Hypertensive disease	0.0714	0.0314	0.0231
LESS with underreporting removed	Hemorrhoids	0.0044	0.0553	0.9371
LESS with underreporting removed	Hernia abdominopelvic cavity	0.096	0.0489	0.0498
LESS with underreporting removed	Iron deficiency anemias	-0.0587	0.0798	0.462
LESS with underreporting removed	Irritable bowel syndrome	0.0376	0.0644	0.5587
LESS with underreporting removed	Osteoarthritis	0.0843	0.0401	0.0356
LESS with underreporting removed	Osteoporosis	0.0555	0.0495	0.2621
LESS with underreporting removed	Peripheral vascular disease	0.0031	0.075	0.9674
LESS with underreporting removed	Peptic ulcers	0.1742	0.0727	0.0166
LESS with underreporting removed	Psychiatric disorder	0.0953	0.0646	0.1398
LESS with underreporting removed	Varicose veins	0.037	0.0498	0.4573
LESS with underreporting removed	Disease count	0.0781	0.0296	0.0084
LESS with illness and underreporting removed	Asthma	-0.0056	0.0351	0.8737
LESS with illness and underreporting removed	Allergic rhinitis	-0.0337	0.0495	0.4959
LESS with illness and underreporting removed	Cardiovascular disease	0.0763	0.0401	0.057
LESS with illness and underreporting removed	Cancer	0.1332	0.0549	0.0153
LESS with illness and underreporting removed	Depressive disorder	0.0563	0.0451	0.212
LESS with illness and underreporting removed	Diabetes type 2	-0.0265	0.0419	0.5272
LESS with illness and underreporting removed	Dyslipidemia	-0.0512	0.0412	0.2142
LESS with illness and underreporting removed	Hypertensive disease	0.0523	0.0327	0.1103
LESS with illness and underreporting removed	Hemorrhoids	0.0034	0.056	0.9514
LESS with illness and underreporting removed	Hernia abdominopelvic cavity	0.088	0.049	0.0727
LESS with illness and underreporting removed	Iron deficiency anemias	-0.0555	0.0833	0.5054
LESS with illness and underreporting removed	Irritable bowel syndrome	0.0463	0.0662	0.4842
LESS with illness and underreporting removed	Osteoarthritis	0.0721	0.0414	0.0818
LESS with illness and underreporting removed	Osteoporosis	0.0363	0.0527	0.4904
LESS with illness and underreporting removed	Peripheral vascular disease	-0.0209	0.077	0.7862
LESS with illness and underreporting removed	Peptic ulcers	0.1831	0.0747	0.0143
LESS with illness and underreporting removed	Psychiatric disorder	0.1129	0.0679	0.0966
LESS with illness and underreporting removed	Varicose veins	0.046	0.05	0.3574
LESS with illness and underreporting removed	Disease count	0.0648	0.0309	0.0359
SAME with underreporting removed	Asthma	0.0418	0.0351	0.2335
SAME with underreporting removed	Allergic rhinitis	-0.0623	0.0431	0.148
SAME with underreporting removed	Cardiovascular disease	0.1083	0.0394	0.006
SAME with underreporting removed	Cancer	0.0944	0.048	0.0491
SAME with underreporting removed	Depressive disorder	0.1375	0.0403	0.0007
SAME with underreporting removed	Diabetes type 2	0.0115	0.0349	0.7416
SAME with underreporting removed	Dyslipidemia	0.0512	0.035	0.1433
SAME with underreporting removed	Hypertensive disease	0.0388	0.0312	0.213
SAME with underreporting removed	Hemorrhoids	-0.0126	0.0503	0.8021
SAME with underreporting removed	Hernia abdominopelvic cavity	0.0305	0.0457	0.5042
SAME with underreporting removed	Iron deficiency anemias	-0.1282	0.0705	0.0691
SAME with underreporting removed	Irritable bowel syndrome	-0.0316	0.0603	0.6003
SAME with underreporting removed	Osteoarthritis	0.0874	0.0379	0.0209
SAME with underreporting removed	Osteoporosis	-0.0696	0.046	0.1301
SAME with underreporting removed	Peripheral vascular disease	0.1365	0.0633	0.0311
SAME with underreporting removed	Peptic ulcers	0.2357	0.066	0.0004
SAME with underreporting removed	Psychiatric disorder	0.1537	0.0597	0.01
SAME with underreporting removed	Varicose veins	0.0421	0.0427	0.3242
SAME with underreporting removed	Disease count	0.0944	0.0319	0.0031
MORE with underreporting removed	Asthma	0.1249	0.0475	0.0085
MORE with underreporting removed	Allergic rhinitis	-0.0628	0.0597	0.293
MORE with underreporting removed	Cardiovascular disease	0.2027	0.0535	0.0002
MORE with underreporting removed	Cancer	0.1179	0.0672	0.0792
MORE with underreporting removed	Depressive disorder	0.1335	0.0566	0.0183
MORE with underreporting removed	Diabetes type 2	0.1751	0.0446	8.6871e-05
MORE with underreporting removed	Dyslipidemia	0.1412	0.0493	0.0042
MORE with underreporting removed	Hypertensive disease	0.1853	0.0401	3.8062e-06
MORE with underreporting removed	Hemorrhoids	0.0473	0.0629	0.452
MORE with underreporting removed	Hernia abdominopelvic cavity	0.0718	0.0627	0.2524
MORE with underreporting removed	Iron deficiency anemias	0.2581	0.1	0.0099
MORE with underreporting removed	Irritable bowel syndrome	-0.0274	0.0777	0.7242
MORE with underreporting removed	Osteoarthritis	0.2933	0.0521	1.8041e-08
MORE with underreporting removed	Osteoporosis	0.0113	0.0596	0.8494
MORE with underreporting removed	Peripheral vascular disease	0.335	0.0982	0.0006
MORE with underreporting removed	Peptic ulcers	0.3037	0.0836	0.0003
MORE with underreporting removed	Psychiatric disorder	0.1514	0.0879	0.0848
MORE with underreporting removed	Varicose veins	0.1636	0.0637	0.0102
MORE with underreporting removed	Disease count	0.2611	0.0415	3.0957e-10
AC after MLC corrections	Asthma	0.0427	0.0268	0.1108
AC after MLC corrections	Allergic rhinitis	-0.0443	0.0349	0.2042
AC after MLC corrections	Cardiovascular disease	0.1109	0.0303	0.0003
AC after MLC corrections	Cancer	0.1171	0.0419	0.0052
AC after MLC corrections	Depressive disorder	0.1095	0.0338	0.0012
AC after MLC corrections	Diabetes type 2	0.0306	0.0293	0.296
AC after MLC corrections	Dyslipidemia	0.0359	0.0296	0.2248
AC after MLC corrections	Hypertensive disease	0.0709	0.0235	0.0025
AC after MLC corrections	Hemorrhoids	0.005	0.0403	0.9015
AC after MLC corrections	Hernia abdominopelvic cavity	0.0585	0.0378	0.1221
AC after MLC corrections	Iron deficiency anemias	-0.0212	0.0552	0.7002
AC after MLC corrections	Irritable bowel syndrome	0.0046	0.0482	0.9232
AC after MLC corrections	Osteoarthritis	0.1236	0.0303	4.4673e-05
AC after MLC corrections	Osteoporosis	-0.0187	0.0366	0.6097
AC after MLC corrections	Peripheral vascular disease	0.1244	0.0558	0.0258
AC after MLC corrections	Peptic ulcers	0.2385	0.0546	1.2652e-05
AC after MLC corrections	Psychiatric disorder	0.1423	0.0506	0.0049
AC after MLC corrections	Varicose veins	0.0614	0.0368	0.0949
AC after MLC corrections	Disease count	0.1185	0.0249	2.0459e-06
