# Supplementary material for: Genome-wide analyses of behavioural traits are subject to bias by misreports and longitudinal changes
Source: Nat Commun. 2021 Jan 7;12:6450. doi: 10.1038/s41467-020-20237-6 (PMC7804181; doi:10.1038/s41467-020-20237-6)
Supplement: Supplementary file 9 — Supplementary Data 5 [file 41467_2020_20237_MOESM9_ESM.xlsx]

## Sheet: Supplementary Data 5
Supplementary Data 5 Estimates of SNP-based heritability for AC related traits
Trait	h2	se of h2	Lambda GC	Intercept	se of intercept
AC including never drinkers	0.0789	0.0033	1.4926	1.0418	0.0089
AC excluding never drinkers	0.0712	0.0032	1.4281	1.0435	0.0085
LESS	0.0587	0.0048	1.2005	1.0395	0.0077
SAME	0.0985	0.006	1.2531	1.0056	0.0083
MORE	0.068	0.0077	1.0957	1.0019	0.0071
AC after MLC corrections	0.0685	0.0031	1.3999	1.0347	0.0081
The SNP-based heritability was estimated by LD score regression.
