# Supplementary material for: Genome-wide analyses of behavioural traits are subject to bias by misreports and longitudinal changes
Source: Nat Commun. 2021 Jan 7;12:6450. doi: 10.1038/s41467-020-20237-6 (PMC7804181; doi:10.1038/s41467-020-20237-6)
Supplement: Supplementary file 10 — Supplementary Data 6 [file 41467_2020_20237_MOESM10_ESM.xlsx]

## Sheet: Supplementary Data 6
Supplementary Data 6 Estimates of genetic correlation between pairwise AC related traits
Trait1	Trait2	rg	se	p
AC_including_never_drinkers	LESS	0.9692	0.0194	0
AC_including_never_drinkers	SAME	0.9519	0.0138	0
AC_including_never_drinkers	MORE	0.829	0.0427	4.989e-84
AC_including_never_drinkers	AC after MLC corrections	0.9562	0.0048	0
AC_excluding_never_drinkers	AC_including_never_drinkers	0.9811	0.0021	0
AC_excluding_never_drinkers	LESS	0.9779	0.0175	0
AC_excluding_never_drinkers	SAME	0.9601	0.013	0
AC_excluding_never_drinkers	MORE	0.8687	0.0424	2.5116e-93
AC_excluding_never_drinkers	AC after MLC corrections	0.9783	0.0031	0
LESS	SAME	0.9596	0.0451	2.9178e-100
LESS	MORE	0.796	0.0739	4.9409e-27
LESS	AC after MLC corrections	0.9764	0.0192	0
SAME	MORE	0.8919	0.0638	2.2103e-44
SAME	AC after MLC corrections	0.989	0.0124	0
MORE	AC after MLC corrections	0.9119	0.0373	1.1006e-131
LESS, SAME, and MORE denote the alcohol consumption in current drinkers who reduced, maintained, and increased, respectively, their alcohol consumption compared with 10 years ago.
