# Supplementary material for: Genome-wide analyses of behavioural traits are subject to bias by misreports and longitudinal changes
Source: Nat Commun. 2021 Jan 7;12:6450. doi: 10.1038/s41467-020-20237-6 (PMC7804181; doi:10.1038/s41467-020-20237-6)
Supplement: Supplementary file 12 — Supplementary Data 8 [file 41467_2020_20237_MOESM12_ESM.xlsx]

## Sheet: Supplementary Data 8
Supplementary Data 8 Estimates of genetic correlation between AC and BMI
Trait 1	Trait 2	Before adjusting EA and HI			After adjusting EA and HI
		rg	se	p	rg	se	p
AC including never drinkers	BMI_UKB	-0.0672	0.0221	0.0024	-0.0427	0.022	0.0518
AC including never drinkers	BMI_GIANT	-0.0819	0.024	0.0006	-0.0607	0.0244	0.0131
AC excluding never drinkers	BMI_UKB	-0.0426	0.0227	0.0604	-0.0159	0.0227	0.4841
AC excluding never drinkers	BMI_GIANT	-0.0642	0.0254	0.0116	-0.0435	0.0257	0.0912
LESS group	BMI_UKB	-0.0844	0.0283	0.0029	-0.0369	0.0286	0.1973
LESS group	BMI_GIANT	-0.064	0.0315	0.0424	-0.0309	0.0316	0.3289
SAME group	BMI_UKB	0.0376	0.027	0.1639	0.0304	0.0262	0.2469
SAME group	BMI_GIANT	-0.0176	0.0295	0.5502	-0.0181	0.0294	0.5378
MORE group	BMI_UKB	0.1878	0.0336	2.2035e-08	0.1578	0.034	3.3592e-06
MORE group	BMI_GIANT	0.1151	0.0438	0.0086	0.0948	0.045	0.0352
AC after MLC corrections	BMI_UKB	0.0435	0.0232	0.0608	0.0565	0.0238	0.0174
AC after MLC corrections	BMI_GIANT	0.0073	0.0254	0.7745	0.0137	0.0256	0.5923
EA, educational attainment. HI, household income
