# Supplementary material for: Genome-wide analyses of behavioural traits are subject to bias by misreports and longitudinal changes
Source: Nat Commun. 2021 Jan 7;12:6450. doi: 10.1038/s41467-020-20237-6 (PMC7804181; doi:10.1038/s41467-020-20237-6)
Supplement: Supplementary file 13 — Supplementary Data 9 [file 41467_2020_20237_MOESM13_ESM.xlsx]

## Sheet: Supplementary Data 9
Supplementary Data 9 Estimates of genetic correlation between AC and socio-economic traits
Trait 1	Trait 2	rg	se	p
AC including never drinkers	EA	0.1298	0.0209	5.446e-10
AC excluding never drinkers		0.0818	0.0213	0.0001
LESS		0.1748	0.0293	2.4206e-09
SAME		-0.0491	0.026	0.0593
MORE		-0.2277	0.0413	3.4949e-08
AC after MLC corrections		-0.0364	0.0226	0.108
AC including never drinkers	HI	0.1786	0.0218	2.5195e-16
AC excluding never drinkers		0.1323	0.0231	9.8588e-09
LESS		0.1841	0.0334	5.6176e-07
SAME		0.0194	0.0332	2.9423e-08
MORE		-0.1225	0.0432	0.0046
AC after MLC corrections		0.0092	0.0253	0.7161
AC including never drinkers	SD	0.0872	0.0293	0.0029
AC excluding never drinkers		0.1405	0.0291	1.4187e-06
LESS		0.1468	0.0426	0.0006
SAME		0.234	0.035	2.3874e-11
MORE		0.4284	0.0527	4.1939e-16
AC after MLC corrections		0.2946	0.0288	1.6048e-24
EA: educational attainment. HI, household income annual. SD, social deprivation measured by Townsend index.
