# Supplementary material for: Genome-wide analyses of behavioural traits are subject to bias by misreports and longitudinal changes
Source: Nat Commun. 2021 Jan 7;12:6450. doi: 10.1038/s41467-020-20237-6 (PMC7804181; doi:10.1038/s41467-020-20237-6)
Supplement: Supplementary file 14 — Supplementary Data 10 [file 41467_2020_20237_MOESM14_ESM.xlsx]

## Sheet: Supplementary Data 10
Supplementary Data 10 Estimates of causal effect of alcohol consumption on BMI using different MR methods
Exposure	Outcome	Method	bxy	se	P
Liu et al. NG. 2019 (including 23andMe)	BMI	Con-Mix	-0.343827	0.0742385	3.63231e-06
Liu et al. NG. 2019 (excluding 23andMe)	BMI		0.231407	0.0433979	9.70179e-08
AC including never drinkers	BMI		0.175853	0.0371886	2.25976e-06
AC excluding never drinkers	BMI		0.175557	0.0377228	3.25754e-06	MR-egger intercept
AC after MLC corrections	BMI		0.210754	0.0349083	1.56659e-09	beta of intercept	P-value of intercept
Liu et al. NG. 2019 (including 23andMe)	BMI	Egger	0.368888	0.186617	0.0480745	-0.00448937	0.157407
Liu et al. NG. 2019 (excluding 23andMe)	BMI		0.219581	0.161745	0.174599	-0.00383732	0.110396
AC including never drinkers	BMI		0.197884	0.103527	0.0559518	-0.00524285	0.0199913
AC excluding never drinkers	BMI		0.198946	0.101554	0.0501119	-0.00470615	0.0319053
AC after MLC corrections	BMI		0.223143	0.1182	0.0590466	-0.00255128	0.330735
Liu et al. NG. 2019 (including 23andMe)	BMI	GSMR	0.28801	0.0254888	1.31949e-29
Liu et al. NG. 2019 (excluding 23andMe)	BMI		0.219044	0.0228809	1.03633e-21
AC including never drinkers	BMI		0.191197	0.0170181	2.74729e-29
AC excluding never drinkers	BMI		0.194859	0.0175177	9.63863e-29
AC after MLC corrections	BMI		0.22214	0.0190528	2.05927e-31
Liu et al. NG. 2019 (including 23andMe)	BMI	IVW	0.114509	0.0980964	0.243084
Liu et al. NG. 2019 (excluding 23andMe)	BMI		0.0392707	0.10075	0.696697
AC including never drinkers	BMI		-3.80905e-05	0.0612773	0.999504
AC excluding never drinkers	BMI		0.0212609	0.0608218	0.726669
AC after MLC corrections	BMI		0.127462	0.0654902	0.051621
Liu et al. NG. 2019 (including 23andMe)	BMI	Mode	0.284211	0.0390373	3.32592e-13
Liu et al. NG. 2019 (excluding 23andMe)	BMI		0.239132	0.0271302	1.20491e-18
AC including never drinkers	BMI		0.184597	0.0219058	3.55022e-17
AC excluding never drinkers	BMI		0.189538	0.0229352	1.40821e-16
AC after MLC corrections	BMI		0.215377	0.0264101	3.48889e-16
Liu et al. NG. 2019 (including 23andMe)	BMI	MRMix	-0.34	0.0929935	0.000256012
Liu et al. NG. 2019 (excluding 23andMe)	BMI		0.23	0.0327242	2.08845e-12
AC including never drinkers	BMI		0.18	0.0319403	1.74539e-08
AC excluding never drinkers	BMI		0.19	0.0398654	1.87888e-06
AC after MLC corrections	BMI		0.21	0.0340779	7.16737e-10
Liu et al. NG. 2019 (including 23andMe)	BMI	PRESSO	-0.00577476	0.0550224	0.916413
Liu et al. NG. 2019 (excluding 23andMe)	BMI		0.0655008	0.0616824	0.288279
AC including never drinkers	BMI		0.0148642	0.0417687	0.721938
AC excluding never drinkers	BMI		0.0438068	0.0421344	0.298483
AC after MLC corrections	BMI		0.184538	0.0341194	6.35206e-08
Liu et al. NG. 2019 (including 23andMe)	BMI	RAPS	0.234557	0.0892077	0.00855518
Liu et al. NG. 2019 (excluding 23andMe)	BMI		0.175266	0.0582966	0.00264312
AC including never drinkers	BMI		0.127996	0.0466026	0.00602278
AC excluding never drinkers	BMI		0.14113	0.0416158	0.000695752
AC after MLC corrections	BMI		0.204596	0.0439928	3.30836e-06
Liu et al. NG. 2019 (including 23andMe)	BMI	Robust	0.109471	0.0932272	0.240298
Liu et al. NG. 2019 (excluding 23andMe)	BMI		0.094224	0.100597	0.348939
AC including never drinkers	BMI		0.0452181	0.0872447	0.604255
AC excluding never drinkers	BMI		0.0779377	0.0758374	0.304094
AC after MLC corrections	BMI		0.189478	0.0502211	0.000161378
Liu et al. NG. 2019 (including 23andMe)	BMI	Simple_Median	-0.0896136	0.0571775	0.117047
Liu et al. NG. 2019 (excluding 23andMe)	BMI		0.0880269	0.0604307	0.14521
AC including never drinkers	BMI		0.00465239	0.0444089	0.916564
AC excluding never drinkers	BMI		0.0177297	0.0421466	0.673998
AC after MLC corrections	BMI		0.206239	0.0343829	1.99387e-09
Liu et al. NG. 2019 (including 23andMe)	BMI	Weighted_Median	0.273364	0.0392257	3.19179e-12
Liu et al. NG. 2019 (excluding 23andMe)	BMI		0.216429	0.0290529	9.37065e-14
AC including never drinkers	BMI		0.179676	0.0244663	2.07574e-13
AC excluding never drinkers	BMI		0.18128	0.0253223	8.13166e-13
AC after MLC corrections	BMI		0.207596	0.0268814	1.13945e-14
