# Supplementary material for: Genome-wide analyses of behavioural traits are subject to bias by misreports and longitudinal changes
Source: Nat Commun. 2021 Jan 7;12:6450. doi: 10.1038/s41467-020-20237-6 (PMC7804181; doi:10.1038/s41467-020-20237-6)
Supplement: Supplementary file 15 — Supplementary Data 11 [file 41467_2020_20237_MOESM15_ESM.xlsx]

## Sheet: Supplementary Data 11
Supplementary Data 11 Estimates of causal effect of BMI on alcohol consumption by GSMR
Exposure	Outcome	bxy	se	p	nsnp	multi_snp_based_heidi_outlier
BMI	AC including never drinkers	-0.0760223	0.00628497	1.11038e-33	708	0.0107783
BMI	AC excluding never drinkers	-0.0583653	0.00633812	3.3035e-20	721	0.0101771
BMI	AC after MLC corrections	-0.0463888	0.00675044	6.33251e-12	676	0.0101994
BMI	Liu et al. Nat. Genet. 2019*	-0.0629523	0.00549322	2.09521e-30	663	0.0107411
* According to the data access restriction, the full summary statistics from Liu et al. was based on the version without 23andMe data. multi_snp_based_heidi_outlier: P value of global HEIDI test in the last iteration.
