# Supplementary material for: Genome-wide analyses of behavioural traits are subject to bias by misreports and longitudinal changes
Source: Nat Commun. 2021 Jan 7;12:6450. doi: 10.1038/s41467-020-20237-6 (PMC7804181; doi:10.1038/s41467-020-20237-6)
Supplement: Supplementary file 16 — Supplementary Data 12 [file 41467_2020_20237_MOESM16_ESM.xlsx]

## Sheet: Supplementary Data 12
Supplementary Data 12a Descriptive statistics of current smokers in different longitudinal change groups
Longitudinal change group				N	CPD	Mean disease count
LESS				13941	11.7	1.69
SAME				13235	17.61	1.56
MORE				5559	20.64	1.84
Prefer not to answer				66	12.48	1.76
Supplementary Data 12b Descriptive statistics of CPD stratified by reasons for reducing smoking in the LESS group
Reason 1	Reason 2	Reason 3	Reason 4	N	CPD	Mean disease count
Illness or ill health	Doctor's advice	Health precaution	Financial reasons	145	11.9448	2.68966
Illness or ill health	Doctor's advice	Health precaution	NA	240	11.1417	3.19583
Illness or ill health	Doctor's advice	Financial reasons	NA	105	13.7905	3.21905
Illness or ill health	Doctor's advice	NA	NA	286	12.9615	3.19231
Illness or ill health	Health precaution	Financial reasons	NA	89	11.6292	2.33708
Illness or ill health	Health precaution	NA	NA	130	11.1154	2.36923
Illness or ill health	Financial reasons	NA	NA	156	13.3718	2.8141
Illness or ill health	NA	NA	NA	782	12.2864	3.15473
Doctor's advice	Health precaution	Financial reasons	NA	218	11.8853	2.00917
Doctor's advice	Health precaution	NA	NA	327	11.1376	1.96942
Doctor's advice	Financial reasons	NA	NA	114	13.9123	2.37719
Doctor's advice	NA	NA	NA	469	12.7377	2.57783
Health precaution	Financial reasons	NA	NA	1490	11.2107	1.33893
Health precaution	NA	NA	NA	3684	10.2264	1.34853
Financial reasons	NA	NA	NA	1334	14.06	1.68291
Other reason	NA	NA	NA	3782	11.9506	1.31782
Prefer not to answer	NA	NA	NA	34	10.7059	1.55882
Do not know	NA	NA	NA	548	12.2464	1.57117
NA	NA	NA	NA	8	13.625	1.375
N, sample size; CPD, cigarettes per day. Different from AC, participants can choose multiple reasons for reducing CPD. There are 3300 individuals chose more than one reason (4242 records), and 8 individuals did not provide the reasons.
