# Supplementary material for: Genome-wide analyses of behavioural traits are subject to bias by misreports and longitudinal changes
Source: Nat Commun. 2021 Jan 7;12:6450. doi: 10.1038/s41467-020-20237-6 (PMC7804181; doi:10.1038/s41467-020-20237-6)
Supplement: Supplementary file 17 — Supplementary Data 13 [file 41467_2020_20237_MOESM17_ESM.xlsx]

## Sheet: Supplementary Data 13
Supplementary Data 13 Estimates of genetic correlation between smoking intensity and common diseases
Trait 1	Trait 2	rg	se	p
CPD	Asthma	0.0626	0.0489	0.2008
CPD	Allergic rhinitis	-0.1462	0.0733	0.0462
CPD	Cardiovascular disease	0.4543	0.0821	3.1898e-08
CPD	Cancer	0.0456	0.0869	0.5993
CPD	Depressive disorder	0.3192	0.0684	3.0924e-06
CPD	Diabetes type 2	0.337	0.0641	1.455e-07
CPD	Dyslipidemia	0.3664	0.0717	3.2087e-07
CPD	Hypertensive disease	0.3122	0.057	4.3039e-08
CPD	Hemorrhoids	0.1649	0.0761	0.0303
CPD	Hernia abdominopelvic cavity	0.1149	0.0606	0.0579
CPD	Iron deficiency anemias	0.4421	0.1377	0.0013
CPD	Irritable bowel syndrome	0.2822	0.0983	0.0041
CPD	Osteoarthritis	0.3779	0.0782	1.3312e-06
CPD	Osteoporosis	0.0944	0.0763	0.2159
CPD	Peripheral vascular disease	0.5895	0.1178	5.6457e-07
CPD	Peptic ulcers	0.3045	0.0888	0.0006
CPD	Psychiatric disorder	0.2811	0.092	0.0022
CPD	Varicose veins	0.0312	0.0709	0.6604
CPD	Disease count	0.454	0.0678	2.1549e-11
CPD_less	Asthma	0.0468	0.0692	0.4988
CPD_less	Allergic rhinitis	-0.0802	0.0991	0.418
CPD_less	Cardiovascular disease	0.4896	0.1097	8.1451e-06
CPD_less	Cancer	0.0247	0.1154	0.8303
CPD_less	Depressive disorder	0.3948	0.1178	0.0008
CPD_less	Diabetes type 2	0.348	0.0818	2.0811e-05
CPD_less	Dyslipidemia	0.3639	0.0985	0.0002
CPD_less	Hypertensive disease	0.3342	0.085	8.3738e-05
CPD_less	Hemorrhoids	0.0922	0.1095	0.3997
CPD_less	Hernia abdominopelvic cavity	0.0177	0.0977	0.8563
CPD_less	Iron deficiency anemias	0.5657	0.1882	0.0027
CPD_less	Irritable bowel syndrome	0.5482	0.1555	0.0004
CPD_less	Osteoarthritis	0.4777	0.1163	3.9969e-05
CPD_less	Osteoporosis	0.0305	0.1132	0.7876
CPD_less	Peripheral vascular disease	0.4662	0.1721	0.0067
CPD_less	Peptic ulcers	0.3645	0.1554	0.019
CPD_less	Psychiatric disorder	0.2334	0.1316	0.0763
CPD_less	Varicose veins	0.1242	0.1086	0.2528
CPD_less	Disease count	0.4816	0.0966	6.2644e-07
CPD_less_with_illness_removed	Asthma	0.0561	0.0698	0.4215
CPD_less_with_illness_removed	Allergic rhinitis	-0.0635	0.0995	0.5232
CPD_less_with_illness_removed	Cardiovascular disease	0.5046	0.1215	3.2829e-05
CPD_less_with_illness_removed	Cancer	0.0728	0.1195	0.5422
CPD_less_with_illness_removed	Depressive disorder	0.4022	0.1285	0.0017
CPD_less_with_illness_removed	Diabetes type 2	0.349	0.0914	0.0001
CPD_less_with_illness_removed	Dyslipidemia	0.3584	0.0985	0.0003
CPD_less_with_illness_removed	Hypertensive disease	0.3226	0.0951	0.0007
CPD_less_with_illness_removed	Hemorrhoids	0.2087	0.1232	0.0903
CPD_less_with_illness_removed	Hernia abdominopelvic cavity	0.056	0.1005	0.5775
CPD_less_with_illness_removed	Iron deficiency anemias	0.4094	0.1886	0.03
CPD_less_with_illness_removed	Irritable bowel syndrome	0.5697	0.1641	0.0005
CPD_less_with_illness_removed	Osteoarthritis	0.4888	0.133	0.0002
CPD_less_with_illness_removed	Osteoporosis	0.032	0.1204	0.7903
CPD_less_with_illness_removed	Peripheral vascular disease	0.3722	0.1817	0.0405
CPD_less_with_illness_removed	Peptic ulcers	0.3155	0.1551	0.0419
CPD_less_with_illness_removed	Psychiatric disorder	0.1613	0.1359	0.2351
CPD_less_with_illness_removed	Varicose veins	0.0983	0.1118	0.3794
CPD_less_with_illness_removed	Disease count	0.4888	0.1067	4.6187e-06
CPD_same	Asthma	0.0959	0.0602	0.1113
CPD_same	Allergic rhinitis	-0.1477	0.0849	0.0818
CPD_same	Cardiovascular disease	0.3103	0.0786	7.9424e-05
CPD_same	Cancer	0.1066	0.0909	0.2407
CPD_same	Depressive disorder	0.2064	0.0801	0.01
CPD_same	Diabetes type 2	0.2508	0.0742	0.0007
CPD_same	Dyslipidemia	0.2748	0.0848	0.0012
CPD_same	Hypertensive disease	0.2663	0.0689	0.0001
CPD_same	Hemorrhoids	0.0987	0.0885	0.2645
CPD_same	Hernia abdominopelvic cavity	0.1374	0.0825	0.0958
CPD_same	Iron deficiency anemias	0.4279	0.1579	0.0067
CPD_same	Irritable bowel syndrome	-0.048	0.1125	0.6696
CPD_same	Osteoarthritis	0.3023	0.0871	0.0005
CPD_same	Osteoporosis	0.2046	0.1019	0.0447
CPD_same	Peripheral vascular disease	0.5904	0.1472	6.063e-05
CPD_same	Peptic ulcers	0.2968	0.1306	0.023
CPD_same	Psychiatric disorder	0.2709	0.116	0.0195
CPD_same	Varicose veins	-0.1071	0.0824	0.194
CPD_same	Disease count	0.359	0.0718	5.7815e-07
CPD_more	Asthma	0.0903	0.1294	0.4853
CPD_more	Allergic rhinitis	-0.1957	0.163	0.23
CPD_more	Cardiovascular disease	0.5382	0.2415	0.0258
CPD_more	Cancer	0.2211	0.2183	0.3111
CPD_more	Depressive disorder	0.1249	0.1503	0.4061
CPD_more	Diabetes type 2	0.4073	0.2055	0.0474
CPD_more	Dyslipidemia	0.4894	0.2385	0.0402
CPD_more	Hypertensive disease	0.2836	0.1516	0.0614
CPD_more	Hemorrhoids	0.0434	0.1927	0.8216
CPD_more	Hernia abdominopelvic cavity	-0.0037	0.142	0.9792
CPD_more	Iron deficiency anemias	0.4296	0.3061	0.1605
CPD_more	Irritable bowel syndrome	0.2712	0.2551	0.2877
CPD_more	Osteoarthritis	0.217	0.1689	0.1989
CPD_more	Osteoporosis	-0.0475	0.1791	0.7909
CPD_more	Peripheral vascular disease	0.3076	0.2637	0.2434
CPD_more	Peptic ulcers	0.248	0.2434	0.3084
CPD_more	Psychiatric disorder	0.1703	0.2115	0.4207
CPD_more	Varicose veins	-0.0812	0.1549	0.6003
CPD_more	Disease count	0.4297	0.1958	0.0282
CPD_after_MLC_corrections	Asthma	0.09	0.0489	0.0657
CPD_after_MLC_corrections	Allergic rhinitis	-0.1264	0.0688	0.0662
CPD_after_MLC_corrections	Cardiovascular disease	0.4311	0.0775	2.6355e-08
CPD_after_MLC_corrections	Cancer	0.1173	0.082	0.1524
CPD_after_MLC_corrections	Depressive disorder	0.2756	0.0636	1.4741e-05
CPD_after_MLC_corrections	Diabetes type 2	0.3273	0.0618	1.1855e-07
CPD_after_MLC_corrections	Dyslipidemia	0.3543	0.0736	1.483e-06
CPD_after_MLC_corrections	Hypertensive disease	0.3001	0.055	4.831e-08
CPD_after_MLC_corrections	Hemorrhoids	0.1392	0.0745	0.0618
CPD_after_MLC_corrections	Hernia abdominopelvic cavity	0.088	0.0652	0.1769
CPD_after_MLC_corrections	Iron deficiency anemias	0.439	0.1259	0.0005
CPD_after_MLC_corrections	Irritable bowel syndrome	0.2259	0.0883	0.0105
CPD_after_MLC_corrections	Osteoarthritis	0.3686	0.0749	8.5616e-07
CPD_after_MLC_corrections	Osteoporosis	0.0924	0.0778	0.2349
CPD_after_MLC_corrections	Peripheral vascular disease	0.4917	0.1077	5.0048e-06
CPD_after_MLC_corrections	Peptic ulcers	0.3123	0.0975	0.0014
CPD_after_MLC_corrections	Psychiatric disorder	0.2263	0.0883	0.0104
CPD_after_MLC_corrections	Varicose veins	-0.027	0.0621	0.6636
CPD_after_MLC_corrections	Disease count	0.4347	0.0632	6.0961e-12
CPD: cigarettes per day. CPD_less_with_illness_removed: CPD in individuals who reduced smoking intensity compared to ten years ago, and removed those who reduced due to illness or doctor's advice; CPD_after_MLC_corrections: removed those who reduced CPD due to illness or doctor's advice, and meta-analysing three longitudinal change groups.
