# Supplementary material for: Genome-wide analyses of behavioural traits are subject to bias by misreports and longitudinal changes
Source: Nat Commun. 2021 Jan 7;12:6450. doi: 10.1038/s41467-020-20237-6 (PMC7804181; doi:10.1038/s41467-020-20237-6)
Supplement: Supplementary file 18 — Supplementary Data 14 [file 41467_2020_20237_MOESM18_ESM.xlsx]

## Sheet: Supplementary Data 14
Supplementary Data 14a Disease prevalence in different smoking status groups
Smoking status				N	Asthma	Allergic rhinitis	Cardiovascular disease	Cancer	Depressive disorder	Diabetes type 2	Dyslipidemia	Hypertensive disease	Hemorrhoids	Hernia abdominopelvic cavity	Iron deficiency anemias	Irritable bowel syndrome	Osteoarthritis	Osteoporosis	Peripheral vascular disease	Peptic ulcers	Psychiatric disorder	Varicose veins of lower extremities	Disease count
Current smokers				47419	0.125667	0.0391826	0.19954	0.143002	0.12727	0.0682427	0.196124	0.194268	0.0614732	0.0797571	0.0208144	0.0342479	0.111833	0.0266771	0.0349438	0.0460997	0.0551045	0.0264029	1.59065
Never smokers				244705	0.126769	0.0693039	0.131889	0.133034	0.067849	0.0462639	0.142719	0.164995	0.0550459	0.0691813	0.023559	0.0345845	0.10292	0.0256676	0.0178051	0.0196359	0.0300975	0.0282626	1.28958
Former smokers				161569	0.133776	0.0577834	0.199419	0.163008	0.0774035	0.0776882	0.215567	0.236332	0.0658109	0.0935947	0.0241012	0.0335151	0.130817	0.0266945	0.0265274	0.0328466	0.0324505	0.0316274	1.65896
Prefer not to answer				1914	0.155695	0.0475444	0.233542	0.173981	0.0867294	0.0945664	0.224138	0.284744	0.0679206	0.0940439	0.031348	0.039185	0.15674	0.0402299	0.0365726	0.0470219	0.0522466	0.0318704	1.89812
Supplementary Data 14b Disease prevalence of current cigarette smokers in different longitudinal change groups
Longitudinal change				N	Asthma	Allergic rhinitis	Cardiovascular disease	Cancer	Depressive disorder	Diabetes type 2	Dyslipidemia	Hypertensive disease	Hemorrhoids	Hernia abdominopelvic cavity	Iron deficiency anemias	Irritable bowel syndrome	Osteoarthritis	Osteoporosis	Peripheral vascular disease	Peptic ulcers	Psychiatric disorder	Varicose veins of lower extremities	Disease count
LESS				13941	0.131196	0.0362958	0.224087	0.154795	0.120651	0.069292	0.210387	0.212323	0.0609712	0.0794061	0.0235995	0.0389499	0.121584	0.02984	0.0395237	0.051431	0.0548741	0.0271143	1.68632
SAME				13235	0.11666	0.0305251	0.195844	0.143861	0.135625	0.0662637	0.193124	0.190858	0.0585569	0.0751039	0.0193427	0.0336985	0.106385	0.0261428	0.0344541	0.0489611	0.0586324	0.0252361	1.55927
MORE				5559	0.158662	0.0341788	0.208311	0.135276	0.214067	0.0818493	0.201655	0.197697	0.0744738	0.0769923	0.0215866	0.0456917	0.12916	0.038676	0.0410146	0.0561252	0.0958806	0.0257241	1.83702
Prefer not to answer				66	0.136364	0.0909091	0.227273	0.121212	0.212121	0.0909091	0.121212	0.227273	0.030303	0.0757576	0	0.030303	0.121212	0.0757576	0.030303	0.0757576	0.0606061	0.030303	1.75758
Supplementary Data 14c Disease prevalence stratified by reason of reducing smoking in the LESS group
Reason 1	Reason 2	Reason 3	Reason 4	N	Asthma	Allergic rhinitis	Cardiovascular disease	Cancer	Depressive disorder	Diabetes type 2	Dyslipidemia	Hypertensive disease	Hemorrhoids	Hernia abdominopelvic cavity	Iron deficiency anemias	Irritable bowel syndrome	Osteoarthritis	Osteoporosis	Peripheral vascular disease	Peptic ulcers	Psychiatric disorder	Varicose veins of lower extremities	Disease count
Illness or ill health	Doctor's advice	Health precaution	Financial reasons	145	0.317241	0.0758621	0.337931	0.206897	0.282759	0.158621	0.324138	0.296552	0.0965517	0.062069	0.0275862	0.0413793	0.158621	0.062069	0.0551724	0.0482759	0.103448	0.0344828	2.68966
Illness or ill health	Doctor's advice	Health precaution	NA	240	0.295833	0.0333333	0.516667	0.225	0.2	0.1625	0.433333	0.4625	0.075	0.116667	0.0625	0.0583333	0.170833	0.0458333	0.108333	0.0916667	0.104167	0.0333333	3.19583
Illness or ill health	Doctor's advice	Financial reasons	NA	105	0.32381	0.00952381	0.514286	0.2	0.257143	0.2	0.333333	0.4	0.0952381	0.152381	0.047619	0.0666667	0.2	0.0666667	0.12381	0.133333	0.0666667	0.0285714	3.21905
Illness or ill health	Doctor's advice	NA	NA	286	0.321678	0.027972	0.559441	0.230769	0.181818	0.153846	0.433566	0.451049	0.0384615	0.125874	0.0314685	0.0384615	0.188811	0.0804196	0.104895	0.0909091	0.111888	0.020979	3.19231
Illness or ill health	Health precaution	Financial reasons	NA	89	0.235955	0.0786517	0.314607	0.202247	0.292135	0.0898876	0.191011	0.235955	0.0449438	0.0786517	0.0337079	0.0786517	0.168539	0.0674157	0.0449438	0.0561798	0.101124	0.0224719	2.33708
Illness or ill health	Health precaution	NA	NA	130	0.238462	0.0153846	0.384615	0.215385	0.146154	0.115385	0.269231	0.253846	0.115385	0.115385	0.0230769	0.0461538	0.169231	0.0153846	0.0846154	0.0615385	0.0769231	0.0230769	2.36923
Illness or ill health	Financial reasons	NA	NA	156	0.314103	0.0576923	0.365385	0.211538	0.269231	0.102564	0.275641	0.275641	0.0641026	0.153846	0.0512821	0.0833333	0.185897	0.0641026	0.0897436	0.108974	0.115385	0.025641	2.8141
Illness or ill health	NA	NA	NA	782	0.296675	0.0306905	0.549872	0.242967	0.219949	0.163683	0.391304	0.409207	0.0856777	0.108696	0.0409207	0.0652174	0.195652	0.0652174	0.0869565	0.0869565	0.0946292	0.0204604	3.15473
Doctor's advice	Health precaution	Financial reasons	NA	218	0.123853	0.059633	0.238532	0.155963	0.151376	0.0825688	0.316514	0.298165	0.0779817	0.0779817	0.0229358	0.0412844	0.146789	0.0321101	0.0412844	0.0412844	0.0504587	0.0504587	2.00917
Doctor's advice	Health precaution	NA	NA	327	0.152905	0.030581	0.269113	0.168196	0.0948012	0.088685	0.351682	0.299694	0.0825688	0.0948012	0.0183486	0.0336391	0.122324	0.0183486	0.0336391	0.0458716	0.0366972	0.0275229	1.96942
Doctor's advice	Financial reasons	NA	NA	114	0.157895	0.0350877	0.298246	0.157895	0.131579	0.157895	0.359649	0.368421	0.0789474	0.122807	0.0526316	0.00877193	0.175439	0.0350877	0.0526316	0.0614035	0.114035	0.00877193	2.37719
Doctor's advice	NA	NA	NA	469	0.159915	0.0191898	0.407249	0.219616	0.119403	0.1258	0.41791	0.381663	0.0767591	0.110874	0.0255864	0.0277186	0.196162	0.0447761	0.0767591	0.0724947	0.0639659	0.0319829	2.57783
Health precaution	Financial reasons	NA	NA	1490	0.0932886	0.0409396	0.151007	0.122819	0.114094	0.0375839	0.167114	0.160403	0.0530201	0.0604027	0.0221477	0.0510067	0.0939597	0.0255034	0.0261745	0.0395973	0.0503356	0.0295302	1.33893
Health precaution	NA	NA	NA	3684	0.102877	0.0418024	0.159609	0.143322	0.0912052	0.0447883	0.163409	0.159881	0.0575461	0.0746471	0.0192725	0.0352877	0.100434	0.0187296	0.0238871	0.0450597	0.0437025	0.0230727	1.34853
Financial reasons	NA	NA	NA	1334	0.113943	0.0307346	0.208396	0.14018	0.151424	0.0772114	0.20015	0.202399	0.053973	0.077961	0.0262369	0.0427286	0.138681	0.0352324	0.0397301	0.0562219	0.0622189	0.0254873	1.68291
Other reason	NA	NA	NA	3782	0.0904283	0.0346378	0.15706	0.137758	0.0893707	0.0507668	0.150714	0.167636	0.056055	0.0698043	0.0169223	0.0304072	0.10312	0.0245902	0.0301428	0.0393971	0.0407192	0.0282919	1.31782
Prefer not to answer	NA	NA	NA	34	0.176471	0	0.294118	0.205882	0.0588235	0	0.0588235	0.147059	0.117647	0	0.0294118	0.0294118	0.176471	0	0.0294118	0.0588235	0.0882353	0.0882353	1.55882
Do not know	NA	NA	NA	548	0.114964	0.0218978	0.20438	0.14781	0.131387	0.0583942	0.19708	0.177007	0.0583942	0.0711679	0.0310219	0.0273723	0.111314	0.0218978	0.0346715	0.0620438	0.060219	0.040146	1.57117
NA	NA	NA	NA	8	0.25	0.125	0	0.125	0	0	0.375	0	0.125	0.125	0	0	0.125	0	0.125	0	0	0	1.375
