# Supplementary material for: Genome-wide analyses of behavioural traits are subject to bias by misreports and longitudinal changes
Source: Nat Commun. 2021 Jan 7;12:6450. doi: 10.1038/s41467-020-20237-6 (PMC7804181; doi:10.1038/s41467-020-20237-6)
Supplement: Supplementary file 19 — Supplementary Data 15 [file 41467_2020_20237_MOESM19_ESM.xlsx]

## Sheet: Supplementary Data 15
Supplementary Data 15 Estimates of genetic correlation between physical activity and common diseases
Trait 1	Trait 2	rg	se	p
METT	Asthma	0.0331	0.0278	0.2348
METT	Allergic rhinitis	-0.1456	0.0358	4.6594e-05
METT	Cardiovascular disease	0.1301	0.0303	1.7213e-05
METT	Cancer	-0.0047	0.0402	0.9074
METT	Depressive disorder	0.1086	0.0381	0.0043
METT	Diabetes type 2	0.0281	0.028	0.3154
METT	Dyslipidemia	0.0414	0.0293	0.1584
METT	Hypertensive disease	0.0833	0.0275	0.0025
METT	Hemorrhoids	0.0695	0.0432	0.1079
METT	Hernia abdominopelvic cavity	0.1427	0.0403	0.0004
METT	Iron deficiency anemias	0.0973	0.0583	0.0951
METT	Irritable bowel syndrome	0.1005	0.0578	0.0823
METT	Osteoarthritis	0.2079	0.0348	2.3614e-09
METT	Osteoporosis	-0.0024	0.0421	0.9549
METT	Peripheral vascular disease	0.2111	0.0595	0.0004
METT	Peptic ulcers	0.2586	0.0577	7.3867e-06
METT	Psychiatric disorder	0.2414	0.0521	3.6107e-06
METT	Varicose veins	0.0886	0.0383	0.0207
METT	Disease count	0.1326	0.0252	1.3894e-07
METT_low	Asthma	0.158	0.1151	0.1697
METT_low	Allergic rhinitis	0.0604	0.1344	0.6533
METT_low	Cardiovascular disease	-0.1244	0.1474	0.3986
METT_low	Cancer	-0.0218	0.1529	0.8865
METT_low	Depressive disorder	-0.2832	0.1874	0.1307
METT_low	Diabetes type 2	-0.2096	0.1401	0.1347
METT_low	Dyslipidemia	-0.2063	0.1356	0.1281
METT_low	Hypertensive disease	-0.1902	0.1329	0.1524
METT_low	Hemorrhoids	0.126	0.1724	0.4648
METT_low	Hernia abdominopelvic cavity	0.0978	0.1722	0.5702
METT_low	Iron deficiency anemias	-0.1657	0.2675	0.5357
METT_low	Irritable bowel syndrome	-0.082	0.1977	0.6784
METT_low	Osteoarthritis	-0.1456	0.1559	0.3506
METT_low	Osteoporosis	0.0462	0.18	0.7973
METT_low	Peripheral vascular disease	-0.3009	0.2286	0.188
METT_low	Peptic ulcers	0.0128	0.2216	0.954
METT_low	Psychiatric disorder	-0.246	0.214	0.2504
METT_low	Varicose veins	0.176	0.1626	0.279
METT_low	Disease count	-0.1618	0.1301	0.2135
METT_moderate	Asthma	0.1085	0.0381	0.0045
METT_moderate	Allergic rhinitis	-0.2042	0.0554	0.0002
METT_moderate	Cardiovascular disease	0.2829	0.0463	1.0144e-09
METT_moderate	Cancer	-0.0122	0.0557	0.8264
METT_moderate	Depressive disorder	0.2256	0.0541	3.0075e-05
METT_moderate	Diabetes type 2	0.1884	0.0415	5.6049e-06
METT_moderate	Dyslipidemia	0.1526	0.0435	0.0004
METT_moderate	Hypertensive disease	0.2054	0.0396	2.0775e-07
METT_moderate	Hemorrhoids	0.1848	0.061	0.0024
METT_moderate	Hernia abdominopelvic cavity	0.2132	0.0575	0.0002
METT_moderate	Iron deficiency anemias	0.1751	0.097	0.0708
METT_moderate	Irritable bowel syndrome	0.1663	0.0727	0.0221
METT_moderate	Osteoarthritis	0.3262	0.054	1.4856e-09
METT_moderate	Osteoporosis	-0.058	0.0616	0.3465
METT_moderate	Peripheral vascular disease	0.323	0.0902	0.0003
METT_moderate	Peptic ulcers	0.4297	0.081	1.1114e-07
METT_moderate	Psychiatric disorder	0.2743	0.0742	0.0002
METT_moderate	Varicose veins	0.071	0.0596	0.2338
METT_moderate	Disease count	0.2916	0.0373	5.6973e-15
METT_high	Asthma	0.1141	0.039	0.0035
METT_high	Allergic rhinitis	-0.1169	0.0498	0.019
METT_high	Cardiovascular disease	0.3143	0.0462	1.0139e-11
METT_high	Cancer	0.0579	0.06	0.3345
METT_high	Depressive disorder	0.225	0.0546	3.7189e-05
METT_high	Diabetes type 2	0.1359	0.036	0.0002
METT_high	Dyslipidemia	0.1251	0.0425	0.0032
METT_high	Hypertensive disease	0.2161	0.0351	7.1183e-10
METT_high	Hemorrhoids	0.1806	0.0568	0.0015
METT_high	Hernia abdominopelvic cavity	0.2266	0.0556	4.6403e-05
METT_high	Iron deficiency anemias	0.302	0.0934	0.0012
METT_high	Irritable bowel syndrome	0.2572	0.0782	0.001
METT_high	Osteoarthritis	0.3634	0.0463	4.3172e-15
METT_high	Osteoporosis	0.1286	0.0624	0.0393
METT_high	Peripheral vascular disease	0.3042	0.0836	0.0003
METT_high	Peptic ulcers	0.4869	0.082	2.8499e-09
METT_high	Psychiatric disorder	0.268	0.0738	0.0003
METT_high	Varicose veins	0.0873	0.05	0.0809
METT_high	Disease count	0.3241	0.0358	1.5277e-19
IPAQ	Asthma	-0.0946	0.0335	0.0047
IPAQ	Allergic rhinitis	-0.055	0.0361	0.1279
IPAQ	Cardiovascular disease	-0.0833	0.0347	0.0164
IPAQ	Cancer	-0.0691	0.0479	0.149
IPAQ	Depressive disorder	-0.0694	0.0377	0.0658
IPAQ	Diabetes type 2	-0.1428	0.0299	1.8423e-06
IPAQ	Dyslipidemia	-0.0818	0.0387	0.0347
IPAQ	Hypertensive disease	-0.0961	0.0296	0.0012
IPAQ	Hemorrhoids	-0.0931	0.0423	0.0277
IPAQ	Hernia abdominopelvic cavity	-0.0027	0.0409	0.948
IPAQ	Iron deficiency anemias	-0.0763	0.0643	0.2353
IPAQ	Irritable bowel syndrome	-0.0427	0.0561	0.4468
IPAQ	Osteoarthritis	-0.0414	0.0384	0.2803
IPAQ	Osteoporosis	-0.0503	0.043	0.2428
IPAQ	Peripheral vascular disease	-0.0168	0.0605	0.781
IPAQ	Peptic ulcers	0.0007	0.0633	0.9913
IPAQ	Psychiatric disorder	0.0891	0.0559	0.1114
IPAQ	Varicose veins	0.0791	0.0423	0.0614
IPAQ	Disease count	-0.1209	0.0291	3.1929e-05
OAA	Asthma	-0.063	0.0343	0.0663
OAA	Allergic rhinitis	0.0367	0.0485	0.4489
OAA	Cardiovascular disease	-0.2805	0.0354	2.1879e-15
OAA	Cancer	-0.1228	0.0467	0.0085
OAA	Depressive disorder	-0.1256	0.0443	0.0045
OAA	Diabetes type 2	-0.3233	0.0337	8.9364e-22
OAA	Dyslipidemia	-0.2759	0.0419	4.4294e-11
OAA	Hypertensive disease	-0.2986	0.0292	1.4116e-24
OAA	Hemorrhoids	-0.0209	0.0502	0.6766
OAA	Hernia abdominopelvic cavity	-0.053	0.0449	0.238
OAA	Iron deficiency anemias	-0.103	0.071	0.1466
OAA	Irritable bowel syndrome	-0.0755	0.0584	0.196
OAA	Osteoarthritis	-0.1086	0.0432	0.012
OAA	Osteoporosis	0.0022	0.0523	0.967
OAA	Peripheral vascular disease	-0.2502	0.0756	0.0009
OAA	Peptic ulcers	-0.1993	0.0695	0.0041
OAA	Psychiatric disorder	-0.0498	0.0687	0.4692
OAA	Varicose veins	0.0126	0.0454	0.7815
OAA	Disease count	-0.3035	0.0297	1.4806e-24
METT: Summed MET minutes per week for all activity. IPAQ: International Physical Activity Questionnaire. OAA: Overall acceleration average. METT_low_moderate_high: METT in three IPAQ groups.
